# Supplementary material for: Structural basis of Ty1 integrase tethering to RNA polymerase III for targeted retrotransposon integration
Source: Nat Commun. 2023 Mar 28;14:1729. doi: 10.1038/s41467-023-37109-4 (PMC10050235; doi:10.1038/s41467-023-37109-4)
Supplement: Supplementary file 3 — Source Data [file 41467_2023_37109_MOESM3_ESM.xlsx]

## Sheet: Figure 2
Figure 2D
Figure 2E

## Sheet: Figure 5
Strains C160myc C53WT & C160myc C53delta2-280. 3 independent preps/cultures. Cultures: 50ml @ 24°C in YPD, DO=1. same extract divided in 2: for anti-Myc and anti-IN1 IP, respectively
IP Myc: Dynabeads anti-mouse + 9E10							IP IN1: Dynabeads Protein A + anti-IN1
IP Myc	C53 WT prep1	C53 WT prep2	C53 WT prep3	Mean	SD		IP IN1	C53 WT prep1	C53 WT prep2	C53 WT prep3	Mean	SD
SCR1	31.5926	26.567	23.3605	27.1733	4.14941		SCR1	0.984945	0.764375	0.927922	0.892414	0.114492
tDNAIleu	21.1659	21.8347	19.4041	20.8016	1.25555		tDNAIleu	0.341688	0.322262	0.266338	0.310096	0.0391205
18S	0.0612017	0.056391	0.041758	0.0531169	0.0101269		18S	0.222802	0.213988	0.20452	0.21377	0.00914257
GAL1	0.0246667	0.0373639	0.0514258	0.0378188	0.0133854		GAL1	0.0509327	0.0483172	0.0314548	0.0435682	0.0105718
IP Myc	C53 Delta prep1	C53 Delta prep2	C53 Delta prep3	Mean	SD		IP IN1	C53 Delta prep1	C53 Delta prep2	C53 Delta prep3	Mean	SD
SCR1	12.359	13.7106	20.217	15.4289	4.20136		SCR1	0.373213	0.391729	0.380233	0.381725	0.00934784
tDNAIleu	11.1261	13.6042	10.2583	11.6629	1.73634		tDNAIleu	0.199539	0.212509	0.161386	0.191145	0.0265752
18S	0.0573403	0.0321247	0.0342465	0.0412372	0.0139861		18S	0.215989	0.186597	0.206053	0.20288	0.0149506
GAL1	0.0162467	0.0444621	0.045844	0.0355176	0.0167034		GAL1	0.0651048	0.0319572	0.0542286	0.0504302	0.0168971
WT versus rpc53∆2-280 Unpaired t test with Welch's correction
pvalue
IP Myc	SCR1	tDNA-Ileu	18S	GAL1
P value	0.0262	0.0025	0.3379	>0,9999
P value summary	*	**	ns	ns
Significantly different (P < 0.05)?	Yes	Yes	No	No
One- or two-tailed P value?	Two-tailed	Two-tailed	Two-tailed	Two-tailed
Welch-corrected t, df	t=3,445, df=3,999	t=7,394, df=3,648	t=1,109, df=3,485	t=0,000, df=4,000
IP IN	SCR1	tDNA-Ileu	18S	GAL1
P value	0.0161	0.0119	0.77	0.6495
P value summary	*	*	ns	ns
Significantly different (P < 0.05)?	Yes	Yes	No	No
One- or two-tailed P value?	Two-tailed	Two-tailed	Two-tailed	Two-tailed
Welch-corrected t, df	t=7,631, df=2,030	t=4,648, df=3,670	t=0,3162, df=3,448	t=0,5000, df=3,200
IP-C160-Myc				IP-IN
tRNAIleu=tDNA-Ile
35S-E1= 18S
RPC53
rpc53∆2-280
Figure 5C
		2022-02-17		2022-02-21		2022-02-28		2022-11-17		2022-11-28		2022-12-02
		Median	SD	Median	SD	Median	SD	Median	SD	Median	SD	Median	SD
C53 wt	LV1815	4e-07	1.3e-07	4.8e-07	8.2e-08	2.7e-07	8.2e-08	1.5e-07	5.5e-08	1.5e-07	2.3e-07	3.4e-07	1.9e-07
C53∆2-280	LV1817	< 8,0E-09	1.2e-09	1.6e-08	1.7e-08	3e-09	5.1e-09	< 9,4E-09	1.1e-09	< 1,1E-08	2.9e-09	< 2,5E-09	8.1e-09
AC40sc	yJR30									2.8e-07	9.4e-08	9.5e-08	2.5e-08
AC40sp	yJR29									1.1e-07	3.4e-08	7.6e-08	2.7e-08
Unpaired t test with Welch's correction
C53 WT vs C53∆2-280
Table Analyzed	transposition at 25C	transposition at 25C
Column B	C53∆2-280	AC40Sp
vs.	vs,	vs,
Column A	C53	AC40Sc
Unpaired t test with Welch's correction
P value	0.0032	0.4899
P value summary	**	ns
Significantly different (P < 0.05)?	Yes	No
One- or two-tailed P value?	Two-tailed	Two-tailed
Welch-corrected t, df	t=5,298, df=5,016	t=1,005, df=1,067
How big is the difference?
Mean of column A	2.983e-07	1.875e-07
Mean of column B	8.1e-09	9.3e-08
Difference between means (B - A) ± SEM	-2,902e-007 ± 5,478e-008	-9,450e-008 ± 9,405e-008
95% confidence interval	-4,309e-007 to -1,496e-007	-1,125e-006 to 9,360e-007
R squared (eta squared)	0.8484	0.4861
F test to compare variances
F, DFn, Dfd	615,0, 5, 5
P value	<0,0001
P value summary	****
Significantly different (P < 0.05)?	Yes
Data analyzed
Sample size, column A	6	2
Sample size, column B	6	2
